# Supplementary material for: Association of Oxidative Balance Score With All-Cause and Cardiovascular Mortality Among Hypertensive Adults
Source: Rev Cardiovasc Med. 2025 Aug 15;26(8):37415. doi: 10.31083/RCM37415 (PMC12415749; doi:10.31083/RCM37415)
Supplement: Supplementary file 1 [file 2153-8174-26-8-37415-s1.zip]

Archive with 1 entries (1 files):
- Supplementary Table 1. Oxidative balance score..docx
